# Supplementary material for: BcSRC2 interacts with BcAPX4 to increase ascorbic acid content for responding ABA signaling and drought stress in pak choi
Source: Hortic Res. 2024 Jun 21;11(8):uhae165. doi: 10.1093/hr/uhae165 (PMC11784589; doi:10.1093/hr/uhae165)
Supplement: Web_Material_uhae165 [file web_material_uhae165.zip]

Archive with 3 entries (3 files):
- minor revision-Supplementary Figure.docx
- minor revision-Supplementary Table S1.xlsx
- minor revision-Supplrmentary Table S2. The original data in silencing BcAPX4 before and after drought.xlsx
