# Supplementary material for: BcSRC2 interacts with BcAPX4 to increase ascorbic acid content for responding ABA signaling and drought stress in pak choi
Source: Hortic Res. 2024 Jun 21;11(8):uhae165. doi: 10.1093/hr/uhae165 (PMC11784589; doi:10.1093/hr/uhae165)
Supplement: Web_Material_uhae165 [file web_material_uhae165.zip › minor revision-Supplementary Table S1.xlsx]

## Sheet: Sheet1
Supplementary Table S1 List of primers used for this manuscript
BcSRC2-F	ATGGAGTGTAGACCTTTA
BcSRC2-R	GAAGTCAAAGTCGCCACC
pGADT7-BcSRC2-F	GTACCAGATTACGCTCATATG ATGGAGTGTAGACCTTTA
pGADT7-BcSRC2-R	ATGCCCACCCGGGTGGAATTC CGGTGCACCTTGACCGGG
cLUC-BcSRC2-F	TACCCGGGATCCTCTAGACATGGAGTGTAGACCTTTA
cLUC-BcSRC2-R	CTGCAGGTCGACACTAGTGAAGTCAAAGTCGCCACC
YFPc-BcMLP328-F	GAGGAGGACCTGCTTTCTAGAATGGAGTGTAGACCT
YFPc-BcMLP328-R	CGCCGGACGGGTACCGGATCCTCAGAAGTCAAAGTC
pEarlyGate103-BcSRC2-F	ACGGGGGACGAGCTCGGTACCATGGAGTGTAGACCTTTAGAT
pEarlyGate103-BcSRC2-R	TCCTTTACTGTCGACTCTAGAGAAGTCAAAGTCGCCACCCAT
qBcActin-F	GTTGCTATCCAGGCTGTTCT
qBcActin-R	AGCGTGAGGAAGAGCATAAC
qBcSRC2-F	GCGAGGACCAAGCAGAAGAC
qBcSRC2-R	ATGACTAGCGTGAGGCGATTC
pGBKT7-BcAPX4-F	TCAGAGGAGGACCTGCATATGATGTTGCAAGATCGATCCTCAA
pGBKT7-BcAPX4-R	TCGACGGATCCCCGGGAATTCTAGCTTGAGTTTTCTTAGGTTG
YFPn-BcAPX4-F	TCTGATCAAGAGACAGGATCCATGTTGCAAGATCGA
YFPn-BcAPX4-R	CATCGGTGCACTAGTGTCGACTAGCTTGAGTTTTCT
nLUC-BcAPX4-F	TACCCGGGATCCTCTAGAATGTTGCAAGATCGA
nLUC-BcAPX4-R	GATCTGGTCGACACTAGTTAGCTTGAGTTTTCT
pGEX-4T-BcAPX4-F	CCGCGTGGATCCCCG GAATTCATGTTGCAAGATCGA
pGEX-4T- BcAPX4-R	GTCACGATGCGGCCGCTCGAGTAGCTTGAGTTTTCTTAGGTTG
pGEX-4T-BcSRC2-F	CCGCGTGGATCCCCGGAATTCATGGAGTGTAGACCT
pGEX-4T-BcSRC2-R	GTCACGATGCGGCCGCTCGAGGAAGTCAAAGTCGCC
pGEX5'-GST	GGGCTGGCAAGCCACGTTTGGTG
pGEX3'-GST	CCGGGAGCTGCATGTGTCAGAGG
qBcAPX4-F	AGTTCATTGCCATCGGATT
qBcAPX4-R	CAACCTCGTAATCTGTCTGA
qBcMYB30-F	TACCTCTACATTTGCCACCACG
qBcMYB30-R	TTCTCGGTGCTCGAGGCATA
pLaczi-proBcSRC2-F:	TTTGATATTGGATCGGAATTCATTGAAAGTGGAATGGTGATGAT
pLaczi-proBcSRC2-R:	ATACAGAGCACATGCCTCGAGGCTGTTTGGTCGGATCGAGATGA
pJG-BcMYB30-F:	GATTATGCCTCTCCCGAATTCATGGTGAGACCTCCTTGTTGT
pJG-BcMYB30-R:	AGAAGTCCAAAGCTTCTCGAGGAAGAAATAAGGGTTTTCATC
pCB2300-BcMBY30-F:	CGGGGGACTCTGCAGGTCGACATGGTGAGACCTCCT
pCB2300-BcMBY30-FLAG-R:	GAACGATCTCTAGAGTCGACCTTATCGTCGTCATCCTTGTAATCGAAGAAATAAGGGTT
pGreenII 0800-proBcSRC2-F:	CTATAGGGCGAATTGGGTACCTTGAAGATAACAACAAGGT
pGreenII 0800-proBcSRC2-R:	ATCGATACCGTCGACCTCGAG GTTCCACATATTTTGAGACA
proSRC2-CHIP1-S	TAACGACCAAACAGAAAATC
proSRC2-CHIP1-A	AATCAAACCGAACATACACG
proSRC2-CHIP2-S	GTTCGGTTTGATTACAAATG
proSRC2-CHIP2-A	CAACTTTATTCTCCTTCACG
proSRC2-CHIP3-S	GTGCGTCAGGGCCACGC
proSRC2-CHIP3-A	TTAATGATGCCCTTAGTG
pCB3300-BcSRC2-F:	GAGAACACGGGGGACTCTAGAGATGGAGTGTAGACCTTTA
pCB3300-BcSRC2-FLAG-R：	CTTGCTCACCATAAGCTTCTTATCGTCGTCATCCTTGTAATCGAAGTCAAAGTCGCCA
pCB3300-BcAPX4-F:	GAGAACACGGGGGACTCTAGAGATGTTGCAAGAT
pCB3300-BcAPX4-His-R:	GCCCTTGCTCACCATAAGCTTGTGGTGGTGGTGGTGGTGTAGCTTGAGTTT
EMSA-SRC2-1-F:	TGGTGTAACGTGTATGTTCGG
EMSA-SRC2-1-R:	CCGAACATACACGTTACACCA
EMSA-SRC2-1-mut-F:	TGGTGTATTTTTTATGTTCGG
EMSA-SRC2-1-mut-R:	CCGAACATAAAAAATACACCA
EMSA-SRC2-2-F:	ACAAATGTACGTGAAGGAGAA
EMSA-SRC2-2-R:	TTCTCCTTCACGTACATTTGT
EMSA-SRC2-2-mut-F:	ACAAATGTTTTTTAAGGAGAA
EMSA-SRC2-2-mut-R:	TTCTCCTTAAAAAACATTTGT
VIGS-BcSRC2
GTAGACCTTTAGATCTGACGATCATATCCGCGGAGGATCTAGATCCTCCGCGGATATGATCGTCAGATCTAAAGGTCTAC
VIGS-BcAPX4
ATAGGTAACGGTTTCATTAACCATGTGGACGATGCAAAAGCTTTTGCATCGTCCACATGGTTAATGAAACCGTTACCTAT
