# Supplementary material for: BcSRC2 interacts with BcAPX4 to increase ascorbic acid content for responding ABA signaling and drought stress in pak choi
Source: Hortic Res. 2024 Jun 21;11(8):uhae165. doi: 10.1093/hr/uhae165 (PMC11784589; doi:10.1093/hr/uhae165)
Supplement: Web_Material_uhae165 [file web_material_uhae165.zip › minor revision-Supplrmentary Table S2. The original data in silencing BcAPX4 before and after drought.xlsx]

## Sheet: Drought-H202
	concentration of H2O2 (ug/mL)	10	20	40	60	80	100	blank
	OD415 (repeat1)	0.135	0.225	0.396	0.596	0.785	0.892	0.049
	OD415 (repeat2)	0.157	0.221	0.392	0.592	0.775	0.916	0.049
	concentration of H2O2 (ug/mL)	10	20	40	60	80	100
	OD(test)-OD(blank)	0.097	0.174	0.345	0.545	0.731	0.855
	standard curve	y=0.0087x+0.0077
	(1ml extract; 0.1g leaves sample)
		control									drought
	OD415	pTY-S-1	pTY-S-2	pTY-S-3	pTY-BcAPX4-1-1	pTY-BcAPX4-1-2	pTY-BcAPX4-1-3	pTY-BcAPX4-2-1	pTY-BcAPX4-2-2	pTY-BcAPX4-2-3	drought-pTY-S-1	drought-pTY-S-2	drought-pTY-S-3	drought-pTY-BcAPX4-1-1	drought-pTY-BcAPX4-1-2	drought-pTY-BcAPX4-1-3	droughtpTY-BcAPX4-2-1	droughtpTY-BcAPX4-2-2	droughtpTY-BcAPX4-2-3			blank
		0.137	0.135	0.141	0.135	0.129	0.137	0.13	0.131	0.134	0.334	0.335	0.33	0.219	0.211	0.221	0.21	0.211	0.218			0.041
		0.142	0.136	0.139	0.131	0.135	0.136	0.146	0.141	0.136	0.329	0.333	0.337	0.227	0.222	0.218	0.212	0.221	0.224			0.043
		0.134	0.138	0.135	0.138	0.131	0.133	0.15	0.148	0.145	0.33	0.331	0.327	0.231	0.229	0.228	0.222	0.222	0.223			0.041
																						0.0416667
	OD(test)-OD(blank)	pTY-S-1	pTY-S-2	pTY-S-3	pTY-BcAPX4-1-1	pTY-BcAPX4-1-2	pTY-BcAPX4-1-3	pTY-BcAPX4-2-1	pTY-BcAPX4-2-2	pTY-BcAPX4-2-3	drought-pTY-S-1	drought-pTY-S-2	drought-pTY-S-3	drought-pTY-BcAPX4-1-1	drought-pTY-BcAPX4-1-2	drought-pTY-BcAPX4-1-3	droughtpTY-BcAPX4-2-1	droughtpTY-BcAPX4-2-2	droughtpTY-BcAPX4-2-3
		0.0953333	0.0933333	0.0993333	0.0933333	0.0873333	0.0953333	0.0883333	0.0893333	0.0923333	0.292333	0.293333	0.288333	0.177333	0.169333	0.179333	0.168333	0.169333	0.176333
		0.100333	0.0943333	0.0973333	0.0893333	0.0933333	0.0943333	0.104333	0.0993333	0.0943333	0.287333	0.291333	0.295333	0.185333	0.180333	0.176333	0.170333	0.179333	0.182333
		0.0923333	0.0963333	0.0933333	0.0963333	0.0893333	0.0913333	0.108333	0.106333	0.103333	0.288333	0.289333	0.285333	0.189333	0.187333	0.186333	0.180333	0.180333	0.181333
	concentration of H2O2 (ug/mL)	pTY-S-1	pTY-S-2	pTY-S-3	pTY-BcAPX4-1-1	pTY-BcAPX4-1-2	pTY-BcAPX4-1-3	pTY-BcAPX4-2-1	pTY-BcAPX4-2-2	pTY-BcAPX4-2-3	drought-pTY-S-1	drought-pTY-S-2	drought-pTY-S-3	drought-pTY-BcAPX4-1-1	drought-pTY-BcAPX4-1-2	drought-pTY-BcAPX4-1-3	droughtpTY-BcAPX4-2-1	droughtpTY-BcAPX4-2-2	droughtpTY-BcAPX4-2-3
		10.0728	9.84291	10.5326	9.84291	9.15326	10.0728	9.2682	9.38314	9.72797	32.7165	32.8314	32.2567	19.4981	18.5785	19.728	18.4636	18.5785	19.3831
		10.6475	9.95785	10.3027	9.38314	9.84291	9.95785	11.1073	10.5326	9.95785	32.1418	32.6015	33.0613	20.4176	19.8429	19.3831	18.6935	19.728	20.0728
		9.72797	10.1877	9.84291	10.1877	9.38314	9.61303	11.567	11.3372	10.9923	32.2567	32.3716	31.9119	20.8774	20.6475	20.5326	19.8429	19.8429	19.9579
	H202 content (ug/g FW)	pTY-S-1	pTY-S-2	pTY-S-3	pTY-BcAPX4-1-1	pTY-BcAPX4-1-2	pTY-BcAPX4-1-3	pTY-BcAPX4-2-1	pTY-BcAPX4-2-2	pTY-BcAPX4-2-3	drought-pTY-S-1	drought-pTY-S-2	drought-pTY-S-3	drought-pTY-BcAPX4-1-1	drought-pTY-BcAPX4-1-2	drought-pTY-BcAPX4-1-3	droughtpTY-BcAPX4-2-1	droughtpTY-BcAPX4-2-2	droughtpTY-BcAPX4-2-3
		100.728	98.4291	105.326	98.4291	91.5326	100.728	92.682	93.8314	97.2797	327.165	328.314	322.567	194.981	185.785	197.28	184.636	185.785	193.831
		106.475	99.5785	103.027	93.8314	98.4291	99.5785	111.073	105.326	99.5785	321.418	326.015	330.613	204.176	198.429	193.831	186.935	197.28	200.728
		97.2797	101.877	98.4291	101.877	93.8314	96.1303	115.67	113.372	109.923	322.567	323.716	319.119	208.774	206.475	205.326	198.429	198.429	199.579

## Sheet: Drought-MDA
0.1g leaves as sample	control									drought
	pTY-S-1	pTY-S-2	pTY-S-3	pTY-BcAPX4-1-1	pTY-BcAPX4-1-2	pTY-BcAPX4-1-3	pTY-BcAPX4-2-1	pTY-BcAPX4-2-2	pTY-BcAPX4-2-3	drought-pTY-S-1	drought-pTY-S-2	drought-pTY-S-3	drought-pTY-BcAPX4-1-1	drought-pTY-BcAPX4-1-2	drought-pTY-BcAPX4-1-3	droughtpTY-BcAPX4-2-1	droughtpTY-BcAPX4-2-2	droughtpTY-BcAPX4-2-3			Blank
OD532	0.052	0.059	0.059	0.055	0.051	0.05	0.053	0.051	0.052	0.09	0.088	0.093	0.084	0.083	0.088	0.089	0.087	0.091			0.046
	0.051	0.061	0.058	0.056	0.052	0.051	0.053	0.052	0.054	0.091	0.086	0.092	0.081	0.081	0.086	0.088	0.086	0.089			0.048
	0.051	0.059	0.058	0.055	0.051	0.049	0.053	0.053	0.054	0.088	0.089	0.095	0.081	0.084	0.089	0.089	0.085	0.09			0.046	0.0466667
OD600	0.049	0.057	0.055	0.053	0.05	0.048	0.052	0.05	0.051	0.052	0.052	0.056	0.061	0.061	0.066	0.069	0.069	0.069			0.053
	0.047	0.058	0.055	0.052	0.049	0.047	0.049	0.049	0.051	0.049	0.051	0.053	0.06	0.062	0.063	0.067	0.066	0.067			0.052
	0.049	0.056	0.056	0.051	0.048	0.048	0.05	0.05	0.05	0.049	0.048	0.053	0.062	0.061	0.065	0.068	0.067	0.067			0.054	0.053
ΔA532=A532(test）-A532（blank)	0.00533333	0.0123333	0.0123333	0.00833333	0.00433333	0.00333333	0.00633333	0.00433333	0.00533333	0.0433333	0.0413333	0.0463333	0.0373333	0.0363333	0.0413333	0.0423333	0.0403333	0.0443333
	0.00433333	0.0143333	0.0113333	0.00933333	0.00533333	0.00433333	0.00633333	0.00533333	0.00733333	0.0443333	0.0393333	0.0453333	0.0343333	0.0343333	0.0393333	0.0413333	0.0393333	0.0423333
	0.00433333	0.0123333	0.0113333	0.00833333	0.00433333	0.00233333	0.00633333	0.00633333	0.00733333	0.0413333	0.0423333	0.0483333	0.0343333	0.0373333	0.0423333	0.0423333	0.0383333	0.0433333
ΔA600=A600(test）-A600（blank)	-0.004	0.004	0.002	0	-0.003	-0.005	-0.001	-0.003	-0.002	-0.001	-0.001	0.003	0.008	0.008	0.013	0.016	0.016	0.016
	-0.006	0.005	0.002	-0.001	-0.004	-0.006	-0.004	-0.004	-0.002	-0.004	-0.002	0	0.007	0.009	0.01	0.014	0.013	0.014
	-0.004	0.003	0.003	-0.002	-0.005	-0.005	-0.003	-0.003	-0.003	-0.004	-0.005	0	0.009	0.008	0.012	0.015	0.014	0.014
	pTY-S-1	pTY-S-2	pTY-S-3	pTY-BcAPX4-1-1	pTY-BcAPX4-1-2	pTY-BcAPX4-1-3	pTY-BcAPX4-2-1	pTY-BcAPX4-2-2	pTY-BcAPX4-2-3	drought-pTY-S-1	drought-pTY-S-2	drought-pTY-S-3	drought-pTY-BcAPX4-1-1	drought-pTY-BcAPX4-1-2	drought-pTY-BcAPX4-1-3	droughtpTY-BcAPX4-2-1	droughtpTY-BcAPX4-2-2	droughtpTY-BcAPX4-2-3
MDA(nmol/g FW)	4.01333	3.58333	4.44333	3.58333	3.15333	3.58333	3.15333	3.15333	3.15333	19.0633	18.2033	18.6333	12.6133	12.1833	12.1833	11.3233	10.4633	12.1833
	4.44333	4.01333	4.01333	4.44333	4.01333	4.44333	4.44333	4.01333	4.01333	20.7833	17.7733	19.4933	11.7533	10.8933	12.6133	11.7533	11.3233	12.1833
	3.58333	4.01333	3.58333	4.44333	4.01333	3.15333	4.01333	4.01333	4.44333	19.4933	20.3533	20.7833	10.8933	12.6133	13.0433	11.7533	10.4633	12.6133

## Sheet: Drought-APX 
Enzyme activity was calculated:
An A290 change of 0.01 in 1 min was defined as a unit of enzyme activity u, and enzyme activity was expressed as u/g (FW)
APX activity（u/g）= △A290.VT/0.01VS.t.W
ΔA290 indicates the change in absorbance at 290 nm,
VT: total volume of extract 1ml; VS: volume of enzyme solution 200ul; W: fresh weight of leaf 2g; t: reaction time 1min.
		pTY-S-1	pTY-S-2	pTY-S-3	pTY-BcAPX4-1-1	pTY-BcAPX4-1-2	pTY-BcAPX4-1-3	pTY-BcAPX4-2-1	pTY-BcAPX4-2-2	pTY-BcAPX4-2-3	drought-pTY-S-1	drought-pTY-S-2	drought-pTY-S-3	drought-pTY-BcAPX4-1-1	drought-pTY-BcAPX4-1-2	drought-pTY-BcAPX4-1-3	droughtpTY-BcAPX4-2-1	droughtpTY-BcAPX4-2-2	droughtpTY-BcAPX4-2-3
	A1	0.895	0.901	0.875	1.518	1.544	1.539	1.559	1.561	1.579	0.764	0.754	0.771	1.052	1.042	1.056	1.049	1.047	1.055
		0.883	0.893	0.869	1.544	1.546	1.546	1.578	1.568	1.575	0.763	0.757	0.771	1.049	1.045	1.051	1.051	1.052	1.049
		0.892	0.902	0.881	1.535	1.539	1.545	1.571	1.565	1.578	0.753	0.751	0.773	1.049	1.046	1.052	1.057	1.048	1.047
	A2	0.884	0.891	0.864	1.512	1.538	1.532	1.554	1.555	1.571	0.746	0.736	0.751	1.049	1.039	1.054	1.046	1.045	1.051
		0.873	0.881	0.858	1.539	1.539	1.539	1.572	1.562	1.568	0.747	0.741	0.749	1.045	1.041	1.048	1.047	1.048	1.047
		0.881	0.891	0.869	1.53	1.534	1.539	1.565	1.558	1.5715	0.736	0.733	0.752	1.046	1.042	1.048	1.053	1.044	1.043
	A1-A2	0.011	0.01	0.011	0.006	0.006	0.007	0.005	0.006	0.008	0.018	0.018	0.02	0.003	0.003	0.002	0.003	0.002	0.004
		0.01	0.012	0.011	0.005	0.007	0.007	0.006	0.006	0.007	0.016	0.016	0.022	0.004	0.004	0.003	0.004	0.004	0.002
		0.011	0.011	0.012	0.005	0.005	0.006	0.006	0.007	0.0065	0.017	0.018	0.021	0.003	0.004	0.004	0.004	0.004	0.004
		pTY-S-1	pTY-S-2	pTY-S-3	pTY-BcAPX4-1-1	pTY-BcAPX4-1-2	pTY-BcAPX4-1-3	pTY-BcAPX4-2-1	pTY-BcAPX4-2-2	pTY-BcAPX4-2-3	drought-pTY-S-1	drought-pTY-S-2	drought-pTY-S-3	drought-pTY-BcAPX4-1-1	drought-pTY-BcAPX4-1-2	drought-pTY-BcAPX4-1-3	droughtpTY-BcAPX4-2-1	droughtpTY-BcAPX4-2-2	droughtpTY-BcAPX4-2-3
	APX activity	2.75	2.5	2.75	1.5	1.5	1.75	1.25	1.5	2	4.5	4.5	5	0.75	0.75	0.5	0.75	0.5	1
		2.5	3	2.75	1.25	1.75	1.75	1.5	1.5	1.75	4	4	5.5	1	1	0.75	1	1	0.5
		2.75	2.75	3	1.25	1.25	1.5	1.5	1.75	1.625	4.25	4.5	5.25	0.75	1	1	1	1	1

## Sheet: Drought-AsA
standard curve	concentration	peak area
	5	0.458
	10	0.907
	20	2.342
	50	4.7895
	75	7.2585
	100	9.934
	150	14.7465
	200	19.9435
added 600μl supernatant extract
sample quality(g)	number	peak area	concentration(mg/100g FW)
0,1	pTY-S-1-1	9.706	58.8151
0,1	pTY-S-1-2	9.634	58.3792
0,1	pTY-S-1-3	9.662	58.5487
0,1	pTY-S-2-1	9.649	58.47
0,1	pTY-S-2-2	9.708	58.8272
0,1	pTY-S-2-3	9.646	58.4519
0,1	pTY-S-3-1	9.674	58.6214
0,1	pTY-S-3-2	9.703	58.797
0,1	pTY-S-3-3	9.704	58.803
0,1	pTY-BcAPX4-1-1-1	16.926	102.529
0,1	pTY-BcAPX4-1-1-2	16.089	97.4609
0,1	pTY-BcAPX4-1-1-3	16.242	98.3873
0,1	pTY-BcAPX4-1-2-1	16.415	99.4347
0,1	pTY-BcAPX4-1-2-2	16.578	100.422
0,1	pTY-BcAPX4-1-2-3	16.801	101.772
0,1	pTY-BcAPX4-1-3-1	16.904	102.395
0,1	pTY-BcAPX4-1-3-2	16.067	97.3277
0,1	pTY-BcAPX4-1-3-3	16.123	97.6668
0,1	pTY-BcAPX4-2-1-1	16.749	101.457
0,1	pTY-BcAPX4-2-1-2	16.853	102.087
0,1	pTY-BcAPX4-2-1-3	16.857	102.111
0,1	pTY-BcAPX4-2-2-1	17.001	102.983
0,1	pTY-BcAPX4-2-2-2	16.165	97.9211
0,1	pTY-BcAPX4-2-2-3	16.269	98.5508
0,1	pTY-BcAPX4-2-3-1	16.773	101.602
0,1	pTY-BcAPX4-2-3-2	16.487	99.8706
0,1	pTY-BcAPX4-2-3-3	16.681	101.045
0,1	drought-pTY-S-1-1	6.019	36.4922
0,1	drought-pTY-S-1-2	5.984	36.2803
0,1	drought-pTY-S-1-3	5.998	36.3651
0,1	drought-pTY-S-2-1	5.991	36.3227
0,1	drought-pTY-S-2-2	5.869	35.5841
0,1	drought-pTY-S-2-3	5.894	35.7354
0,1	drought-pTY-S-3-1	5.909	35.8262
0,1	drought-pTY-S-3-2	5.871	35.5962
0,1	drought-pTY-S-3-3	5.932	35.9655
0,1	drought-pTY-BcAPX4-1-1-1	14.451	87.5437
0,1	drought-pTY-BcAPX4-1-1-2	14.37	87.0533
0,1	drought-pTY-BcAPX4-1-1-3	14.389	87.1683
0,1	drought-pTY-BcAPX4-1-2-1	14.408	87.2834
0,1	drought-pTY-BcAPX4-1-2-2	14.445	87.5074
0,1	drought-pTY-BcAPX4-1-2-3	14.357	86.9746
0,1	drought-pTY-BcAPX4-1-3-1	14.096	85.3943
0,1	drought-pTY-BcAPX4-1-3-2	13.924	84.353
0,1	drought-pTY-BcAPX4-1-3-3	14.003	84.8313
0,1	drought-pTY-BcAPX4-2-1-1	14.957	90.6073
0,1	drought-pTY-BcAPX4-2-1-2	14.992	90.8192
0,1	drought-pTY-BcAPX4-2-1-3	14.927	90.4256
0,1	drought-pTY-BcAPX4-2-2-1	14.862	90.0321
0,1	drought-pTY-BcAPX4-2-2-2	14.909	90.3166
0,1	drought-pTY-BcAPX4-2-2-3	14.932	90.4559
0,1	drought-pTY-BcAPX4-2-3-1	14.862	90.0321
0,1	drought-pTY-BcAPX4-2-3-2	14.902	90.2743
0,1	drought-pTY-BcAPX4-2-3-3	15.007	90.91
	AsA concentration(mg/100g FW)	pTY-S-1	pTY-S-2	pTY-S-3	pTY-BcAPX4-1-1	pTY-BcAPX4-1-2	pTY-BcAPX4-1-3	pTY-BcAPX4-2-1	pTY-BcAPX4-2-2	pTY-BcAPX4-2-3	drought-pTY-S-1	drought-pTY-S-2	drought-pTY-S-3	drought-pTY-BcAPX4-1-1	drought-pTY-BcAPX4-1-2	drought-pTY-BcAPX4-1-3	droughtpTY-BcAPX4-2-1	droughtpTY-BcAPX4-2-2	droughtpTY-BcAPX4-2-3
		58.8151	58.47	58.6214	102.529	99.4347	102.395	101.457	102.983	101.602	36.4922	36.3227	35.8262	87.5437	87.2834	85.3943	90.6073	90.0321	90.0321
		58.3792	58.8272	58.797	97.4609	100.422	97.3277	102.087	97.9211	99.8706	36.2803	35.5841	35.5962	87.0533	87.5074	84.353	90.8192	90.3166	90.2743
		58.5487	58.4519	58.803	98.3873	101.772	97.6668	102.111	98.5508	101.045	36.3651	35.7354	35.9655	87.1683	86.9746	84.8313	90.4256	90.4559	90.91

## Sheet: Drought-SOD
0.1g leaves as sample
	control:dilution of supernatant 1.5									drought:dilution of supernatant 3
blank	pTY-S-1	pTY-S-2	pTY-S-3	pTY-BcAPX4-1-1	pTY-BcAPX4-1-2	pTY-BcAPX4-1-3	pTY-BcAPX4-2-1	pTY-BcAPX4-2-2	pTY-BcAPX4-2-3	drought-pTY-S-1	drought-pTY-S-2	drought-pTY-S-3	drought-pTY-BcAPX4-1-1	drought-pTY-BcAPX4-1-2	drought-pTY-BcAPX4-1-3	droughtpTY-BcAPX4-2-1	droughtpTY-BcAPX4-2-2	droughtpTY-BcAPX4-2-3
0.663	0.225	0.221	0.223	0.223	0.228	0.222	0.224	0.224	0.229	0.268	0.264	0.261	0.235	0.231	0.233	0.23	0.229	0.233
0.661	0.226	0.222	0.226	0.229	0.229	0.221	0.225	0.227	0.225	0.265	0.264	0.259	0.237	0.231	0.234	0.231	0.232	0.228
0.661	0.225	0.22	0.227	0.226	0.229	0.226	0.226	0.221	0.223	0.269	0.265	0.259	0.236	0.232	0.236	0.233	0.231	0.231
0.661667
Percentage inhibition	0.65995	0.665995	0.662972	0.662972	0.655416	0.664484	0.661461	0.661461	0.653904	0.594962	0.601008	0.605542	0.644836	0.650882	0.647859	0.652393	0.653904	0.647859
	0.658438	0.664484	0.658438	0.653904	0.653904	0.665995	0.65995	0.656927	0.65995	0.599496	0.601008	0.608564	0.641814	0.650882	0.646348	0.650882	0.64937	0.655416
	0.65995	0.667506	0.656927	0.658438	0.653904	0.658438	0.658438	0.665995	0.662972	0.593451	0.599496	0.608564	0.643325	0.64937	0.643325	0.647859	0.650882	0.650882
SOD activity（U/g FW)	pTY-S-1	pTY-S-2	pTY-S-3	pTY-BcAPX4-1-1	pTY-BcAPX4-1-2	pTY-BcAPX4-1-3	pTY-BcAPX4-2-1	pTY-BcAPX4-2-2	pTY-BcAPX4-2-3	drought-pTY-S-1	drought-pTY-S-2	drought-pTY-S-3	drought-pTY-BcAPX4-1-1	drought-pTY-BcAPX4-1-2	drought-pTY-BcAPX4-1-3	droughtpTY-BcAPX4-2-1	droughtpTY-BcAPX4-2-2	droughtpTY-BcAPX4-2-3
	323.424	332.295	327.82	327.82	316.976	330.047	325.612	325.612	314.864	489.586	502.054	511.656	605.14	621.39	613.196	625.541	629.728	613.196
	321.256	330.047	321.256	314.864	314.864	332.295	323.424	319.107	323.424	498.902	502.054	518.181	597.221	621.39	609.151	621.39	617.275	633.952
	323.424	334.563	319.107	321.256	314.864	321.256	321.256	332.295	327.82	486.527	498.902	518.181	601.164	617.275	601.164	613.196	621.39	621.39

## Sheet: Drought-POD
0.2g leave as sample	control									drought
	pTY-S-1	pTY-S-2	pTY-S-3	pTY-BcAPX4-1-1	pTY-BcAPX4-1-2	pTY-BcAPX4-1-3	pTY-BcAPX4-2-1	pTY-BcAPX4-2-2	pTY-BcAPX4-2-3	drought-pTY-S-1	drought-pTY-S-2	drought-pTY-S-3	drought-pTY-BcAPX4-1-1	drought-pTY-BcAPX4-1-2	drought-pTY-BcAPX4-1-3	droughtpTY-BcAPX4-2-1	droughtpTY-BcAPX4-2-2	droughtpTY-BcAPX4-2-3
A1	1.22	1.217	1.211	1.24	1.194	1.234	1.239	1.224	1.224	1.046	1.039	1.052	1.037	1.044	1.034	1.029	1.031	1.033
	1.221	1.212	1.201	1.239	1.189	1.214	1.231	1.227	1.221	1.044	1.037	1.049	1.031	1.047	1.033	1.026	1.029	1.031
	1.228	1.207	1.202	1.237	1.199	1.233	1.234	1.229	1.226	1.047	1.038	1.051	1.041	1.047	1.031	1.027	1.028	1.032
A2	1.556	1.555	1.543	1.567	1.547	1.554	1.557	1.569	1.559	1.75	1.737	1.749	1.962	1.977	1.965	1.968	1.979	1.966
	1.558	1.55	1.541	1.569	1.545	1.557	1.561	1.568	1.554	1.76	1.739	1.753	1.965	1.979	1.966	1.969	1.981	1.967
	1.559	1.552	1.54	1.567	1.541	1.559	1.56	1.568	1.559	1.755	1.739	1.748	1.966	1.974	1.966	1.97	1.98	1.969
ΔA=A2-A1	0.336	0.338	0.332	0.327	0.353	0.32	0.318	0.345	0.335	0.704	0.698	0.697	0.925	0.933	0.931	0.939	0.948	0.933
	0.337	0.338	0.34	0.33	0.356	0.343	0.33	0.341	0.333	0.716	0.702	0.704	0.934	0.932	0.933	0.943	0.952	0.936
	0.331	0.345	0.338	0.33	0.342	0.326	0.326	0.339	0.333	0.708	0.701	0.697	0.925	0.927	0.935	0.943	0.952	0.937
POD（U/g FW)	16464	16562	16268	16023	17297	15680	15582	16905	16415	34496	34202	34153	45325	45717	45619	46011	46452	45717
	16513	16562	16660	16170	17444	16807	16170	16709	16317	35084	34398	34496	45766	45668	45717	46207	46648	45864
	16219	16905	16562	16170	16758	15974	15974	16611	16317	34692	34349	34153	45325	45423	45815	46207	46648	45913
	control									drought
	pTY-S-1	pTY-S-2	pTY-S-3	pTY-BcAPX4-1-1	pTY-BcAPX4-1-2	pTY-BcAPX4-1-3	pTY-BcAPX4-2-1	pTY-BcAPX4-2-2	pTY-BcAPX4-2-3	drought-pTY-S-1	drought-pTY-S-2	drought-pTY-S-3	drought-pTY-BcAPX4-1-1	drought-pTY-BcAPX4-1-2	drought-pTY-BcAPX4-1-3	droughtpTY-BcAPX4-2-1	droughtpTY-BcAPX4-2-2	droughtpTY-BcAPX4-2-3
POD（10^2 U/g FW)	164.64	165.62	162.68	160.23	172.97	156.8	155.82	169.05	164.15	344.96	342.02	341.53	453.25	457.17	456.19	460.11	464.52	457.17
	165.13	165.62	166.6	161.7	174.44	168.07	161.7	167.09	163.17	350.84	343.98	344.96	457.66	456.68	457.17	462.07	466.48	458.64
	162.19	169.05	165.62	161.7	167.58	159.74	159.74	166.11	163.17	346.92	343.49	341.53	453.25	454.23	458.15	462.07	466.48	459.13
